# Supplementary material for: The Aging Process: A Metabolomics Perspective
Source: Molecules. 2022 Dec 7;27(24):8656. doi: 10.3390/molecules27248656 (PMC9785117; doi:10.3390/molecules27248656)
Supplement: Supplementary file 1 [file molecules-27-08656-s001.zip]

Archive with 1 entries (1 files):
- molecules-1969341-Supplementary.pdf
